# Supplementary material for: PM2.5 Exposure-Linked Mitochondrial Dysfunction Negates SB216763-Mediated Cardio-Protection against Myocardial Ischemia–Reperfusion Injury
Source: Life (Basel). 2023 Nov 20;13(11):2234. doi: 10.3390/life13112234 (PMC10672572; doi:10.3390/life13112234)
Supplement: Supplementary file 1 [file life-13-02234-s001.zip]

Archive with 1 entries (1 files):
- life-2672295-supplementary.pdf
